# Supplementary material for: Echoes from Within: Mapping Gastrointestinal Obstruction with Ultrasound
Source: Diagnostics (Basel). 2025 Oct 2;15(19):2511. doi: 10.3390/diagnostics15192511 (PMC12523475; doi:10.3390/diagnostics15192511)
Supplement: Supplementary file 1 [file diagnostics-15-02511-s001.zip]

Archive with 9 entries (9 files):
- Supplementary Table 1 - diagnostic accuracy of GI POCUS.pdf
- Supplementary Table 2 - Currently published artificial intelligence tools for augmenting GI POCUS.pdf
- Video 1 - normal small bowel.mp4
- Video 2 - stomach - empty subxiphoid and LUQ.mp4
- Video 3 - ileus.mp4
- Video 4 - SBO.mp4
- Video 5 - peritonitis.mp4
- Video 6 - colonic ileus.mp4
- Video 7 - full stomachs.mp4
